# Supplementary material for: Hypoxia Promotes Invadosome Formation by Lung Fibroblasts
Source: Cells. 2024 Jul 6;13(13):1152. doi: 10.3390/cells13131152 (PMC11240699; doi:10.3390/cells13131152)
Supplement: Supplementary file 1 [file cells-13-01152-s001.zip]

Archive with 1 entries (1 files):
- cells-3094233-supplementary.pdf
